# Supplementary material for: Ligand-dependent differences in estrogen receptor beta-interacting proteins identified in lung adenocarcinoma cells corresponds to estrogenic responses
Source: Proteome Sci. 2011 Sep 27;9:60. doi: 10.1186/1477-5956-9-60 (PMC3192725; doi:10.1186/1477-5956-9-60)
Supplement: Additional file 3 — Supplemental Table 1: List of all ERβ interacting proteins identified in ANTI- FLAG-M2 affinity beads eluates. Shown are SwissProt ID, protein synonyms and abbreviation, gene name, subcellular location, molecular function types, biomarker applications, entrez human ID. [file 1477-5956-9-60-S3.XLS]

## Sheet: Sheet1
Supplemental Table 1: List of all ERb interacting proteins identified in ANTI- FLAG-M2 affinity beads eluates. Shown are SwissProt ID, protein synonyms and abbreviation, gene name, subcellular location, molecular function types, biomarker applications, entrez human ID.							Entrez ID
Shown are SwissProt ID, protein synonyms and abbreviation, gene name, subcellular location, molecular function types, biomarker applications, entrez human ID.
	Symbol	Synonym(s)	Entrez Gene Name	Location	Type(s)	Biomarker Application(s)	Human
1	ACTB	A-X actin, Actin beta, Actx, BETA ACTIN, BETA CA, E430023M04Rik, Melanoma x actin, MGC128179, PS1TP5BP1	actin, beta	Cytoplasm	other		60
2	ANX2P2	ANX2L2, LPC2B	annexin A2 pseudogene 2	unknown	other		304
3	CALM1	AI256814, AI327027, AI461935, AL024000, CALM, CALM2, CALM3, CALML2, CALMODULIN, Calmodulin 1, Calmodulin III, CaM, Cam1, CAMI, CaMII, DD132, EG640703, PHKD, RNCAMIII	calmodulin 1 (phosphorylase kinase, delta)	Plasma Membrane	other		801
4	EEF1A1	CCS-3, EE1A1, EEF-1, EEF1A, Eef1a2, Eef1a2l1, EF-1-alpha-1, EF-Tu, EF1A, EF1A-LIKE, EF1alpha, Eif1a1, ELONGATION FACTOR 1 ALPHA, Elongation factor Tu, FLJ25721, GRAF-1EF, HNGC:16303, LENG7, MGC102592, MGC102687, MGC103271, MGC118397, MGC125172, MGC126913, MGC131894, MGC16224, MGC18758, MGC27859, MGC7551, MGC8115, MGC8209, PTI1, SI, TRANSLATION ELONGATION FACTOR 1 ALPHA 1	eukaryotic translation elongation factor 1 alpha 1	Cytoplasm	translation regulator		1915
5	ESR2	BETA ESTROGEN RECEPTOR, ER-BETA, ERB, ERB2, ER[b], ESR-BETA, ESRB, ESTRB, ESTROGEN RECEPTOR BETA, NR3A2	estrogen receptor 2 (ER beta)	Nucleus	ligand-dependent nuclear receptor	Diagnosis, Efficacy, Prognosis, Response to Therapy	2100
6	HIST1H2AH	dJ86C11.1, H2A/S, H2AFALii, MGC171151, RP23-9O16.9	histone cluster 1, H2ah	Nucleus	other		85235
7	HIST1H4A	H4/a, H4FA, HIST1H4B, HIST1H4C, HIST1H4D, HIST1H4E, HIST1H4F, HIST1H4H, HIST1H4I, HIST1H4J, HIST1H4K, HIST1H4L, Hist1h4m, HIST2H4A, HIST2H4B, HIST4H4	histone cluster 1, H4a	Nucleus	other		8359
8	HNRNPA2B1	9130414A06Rik, DKFZp779B0244, FLJ22720, hnRNP, hnRNP A, HNRNP A2, HNRNP B1, HNRNPA2/B1, HNRPA2, HNRPA2B1, Hnrpa2b1 (predicted), HNRPB1, RNPA2, SNRPB1, VDRE-BP2	heterogeneous nuclear ribonucleoprotein A2/B1	Nucleus	other		3181
9	HSPA4	70kDa, AI317151, APG-2, HS24/P52, HSP110, HSP70, Hsp70RY, irp94, KIAA4025, MGC131852, mKIAA4025, RY	heat shock 70kDa protein 4	Cytoplasm	other	Efficacy	3308
10	HSPA1L	Hsc70t, HSP70-1L, Hsp70-3, HSP70-HOM, HSP70T, hum70t, MGC112562, MGC114222, MGC150263, MGC150264, Msh5	heat shock 70kDa protein 1-like	Cytoplasm	other	Safety	3305
11	HSPD1	60kDa, CPN60, GROEL, HLD4, HSP60, HSP65, Hspd1-30p, HuCHA60, MITO-P60, SPG13	heat shock 60kDa protein 1 (chaperonin)	Cytoplasm	enzyme		3329
12	MYH9	C80049, D0Jmb2, DFNA17, E030044M24Rik, EPSTS, FLTN, FTNS, MGC104539, MHA, MNMM IIA, Myhn-1, Myosib IIA, MYOSIN HEAVY CHAIN 9, Myosin IIa, Myosin nonmuscle heavy chain 2a, NMHC-II-A, NMHCA, NMMHC IIA, NMMHCA, NONMUSCLE MYOSIN2 HEAVY CHAIN TYPE A, TU72.6	myosin, heavy chain 9, non-muscle	Cytoplasm	enzyme		4627
13	MYL12A	MLC20, MLCB, MRCL3, MRLC3, MYL2B, SMRLC	myosin, light chain 12A, regulatory, non-sarcomeric	unknown	other	Unspecified Application	10627
14	MYO6	BC029719, DFNA22, DFNB37, KIAA0389, Myosin VI, MYOSIN6, RGD1560646, sv, TLC	myosin VI	Cytoplasm	other		4646
15	NCL	B530004O11RIK, C23, D0Nds28, D1Nds28, FLJ45706, FLJ59041, LOC100289394, MGC93572, Norp, Nrp, Nucl, NUCLEOLIN, Pp106/Nucleolin	nucleolin	Nucleus	other	Diagnosis	4691
16	NPM1	B23, B23.1, B23NP, EG434373, Gm5611, LOC300303, MGC102162, MGC104254, MGC107291, MGC108517, NO38, NPM, NPM1, NUCLEOPHOSMIN, NUMATRIN	nucleophosmin (nucleolar phosphoprotein B23, numatrin)	Nucleus	transcription regulator	Disease Progression, Unspecified Application	4869
17	PLEC	AA591047, AU042537, EBS1, EBSO, HD1, PCN, PLEC1, PLEC1b, PLECTIN, Plectin 1, PLTN	plectin	Cytoplasm	other	Disease Progression	5339
18	PRMT5	HRMT1L5, IBP72, JBP1, SKB1, SKB1HS	protein arginine methyltransferase 5	Cytoplasm	enzyme		10419
19	RAN	ARA24, Gsp1, GTPase Ran, RANGTPASE, RAS-like, family 2, locus 9, Rasl2-9, TC4	RAN, member RAS oncogene family	Nucleus	enzyme		5901
20	RPL8	L8-60S, MGC124745, MGC156485, RGD1561333, RIBOSOMAL PROTEIN L8	ribosomal protein L8	Cytoplasm	other		6132
21	RPS3	40s ribosomal subunit, D7Ertd795e, FLJ26283, FLJ27450, MGC87870, S3-40S	ribosomal protein S3	Cytoplasm	enzyme		6188
22	RPS23	2410044J15Rik, FLJ35016, Riken clone:2410029n08	ribosomal protein S23	Cytoplasm	translation regulator		6228
23	TPM1	AA986836, AI854628, Alpha tropomyosin, alpha-TM, BI546321, BQ310475, C15ORF13, C76867, CMD1Y, HTM-alpha, Slow-twitch alpha tropomyosin, Smooth Muscle Alpha TM, Tm alpha, Tm1, TM2, Tm3, Tma2, Tma5, Tmpa, TMSA, Tropomyosin 1, alpha, Tropomyosin 5b, Tropomyosin Alpha	tropomyosin 1 (alpha)	Cytoplasm	other	Diagnosis	7168
24	TPM3	CYTOSKELETAL TROPOMYOSIN, FLJ41118, gamma-TM, hscp30, hTM30nm, hTMnm, LOC286890, MGC102590, MGC14582, MGC3261, MGC72094, NEM1, OK/SW-cl.5, TM-5, TM3, TM30, TM30nm, Tm5NM, Tm5nm1-2, Tpm-5, TPMsk3, TRK, Trop-5, TROPOMYOSIN 3, Tropomyosin gamma, Tropomyosin2, TROPOMYOSIN5	tropomyosin 3	Cytoplasm	other	Diagnosis, Unspecified Application	7170
25	TPM4	2610528G24RIK, Tm4, TROPOMYOSIN 4	tropomyosin 4	Cytoplasm	other		7171
26	TUBB2A	BETA TUBULIN, Beta-tubulin class ii, dJ40E16.7, M(beta)2, TUBB, TUBB2, TUBB2B, TUBULIN BETA 2A	tubulin, beta 2A	Cytoplasm	other		7280
27	VIM	FLJ36605, MGC102095, MGC139781, PAL-E, VIMENTIN	vimentin	Cytoplasm	other	Diagnosis, Efficacy, Prognosis	7431
