# Supplementary material for: Ligand-dependent differences in estrogen receptor beta-interacting proteins identified in lung adenocarcinoma cells corresponds to estrogenic responses
Source: Proteome Sci. 2011 Sep 27;9:60. doi: 10.1186/1477-5956-9-60 (PMC3192725; doi:10.1186/1477-5956-9-60)
Supplement: Additional file 6 — Supplemental Table 4: List of common ERβ interacting proteins identified in ANTI- FLAG-M2 affinity beads eluates. This table lists proteins identified as interacting with ERβ in H1793 and A549 lung adenocarcinoma cells treated with EtOH and E2 or in both H1793 and A549 cells treated with EtOH and E2. [file 1477-5956-9-60-S6.XLS]

## Sheet: Sheet1
Supplemental Table 4: List of common ERb-interacting proteins identified in ANTI- FLAG-M2 affinity beads eluates.
LC-MS-MS	Symbol	Synonym(s)	Entrez Gene Name	Location	Type(s)	Entrez Gene ID for Human
	Common genes, H1793 EtOH and E2
1	ACTB	A-X actin, Actin beta, Actx, BETA ACTIN, BETA CA, E430023M04Rik, Melanoma x actin, MGC128179, PS1TP5BP1	actin, beta	Cytoplasm	other	60
2	HSPD1	60kDa, CPN60, GROEL, HLD4, HSP60, HSP65, Hspd1-30p, HuCHA60, MITO-P60, SPG13	heat shock 60kDa protein 1 (chaperonin)	Cytoplasm	enzyme	3329
3	MYH9	C80049, D0Jmb2, DFNA17, E030044M24Rik, EPSTS, FLTN, FTNS, MGC104539, MHA, MNMM IIA, Myhn-1, Myosib IIA, MYOSIN HEAVY CHAIN 9, Myosin IIa, Myosin nonmuscle heavy chain 2a, NMHC-II-A, NMHCA, NMMHC IIA, NMMHCA, NONMUSCLE MYOSIN2 HEAVY CHAIN TYPE A, TU72.6	myosin, heavy chain 9, non-muscle	Cytoplasm	enzyme	4627
4	RPS3	40s ribosomal subunit, D7Ertd795e, FLJ26283, FLJ27450, MGC87870, S3-40S	ribosomal protein S3	Cytoplasm	enzyme	6188
5	TUBB2A	BETA TUBULIN, Beta-tubulin class ii, dJ40E16.7, M(beta)2, TUBB, TUBB2, TUBB2B, TUBULIN BETA 2A	tubulin, beta 2A	Cytoplasm	other	7280
6	HIST1H2AH	dJ86C11.1, H2A/S, H2AFALii, MGC171151, RP23-9O16.9	histon H2A	Nucleus	other
	Common genes, A549 EtOH and E2
1	ACTB	A-X actin, Actin beta, Actx, BETA ACTIN, BETA CA, E430023M04Rik, Melanoma x actin, MGC128179, PS1TP5BP1	actin, beta	Cytoplasm	other	60
2	CALM1	AI256814, AI327027, AI461935, AL024000, CALM, CALM2, CALM3, CALML2, CALMODULIN, Calmodulin 1, Calmodulin III, CaM, Cam1, CAMI, CaMII, DD132, EG640703, PHKD, RNCAMIII	calmodulin 1 (phosphorylase kinase, delta)	Plasma Membrane	other	801
3	HIST1H4A	H4/a, H4FA, HIST1H4B, HIST1H4C, HIST1H4D, HIST1H4E, HIST1H4F, HIST1H4H, HIST1H4I, HIST1H4J, HIST1H4K, HIST1H4L, Hist1h4m, HIST2H4A, HIST2H4B, HIST4H4	histone cluster 1, H4a	Nucleus	other	8359
4	HSPA4	70kDa, AI317151, APG-2, HS24/P52, HSP110, HSP70, Hsp70RY, irp94, KIAA4025, MGC131852, mKIAA4025, RY	heat shock 70kDa protein 4	Cytoplasm	other	3308
5	HSPD1	60kDa, CPN60, GROEL, HLD4, HSP60, HSP65, Hspd1-30p, HuCHA60, MITO-P60, SPG13	heat shock 60kDa protein 1 (chaperonin)	Cytoplasm	enzyme	3329
6	MYH9	C80049, D0Jmb2, DFNA17, E030044M24Rik, EPSTS, FLTN, FTNS, MGC104539, MHA, MNMM IIA, Myhn-1, Myosib IIA, MYOSIN HEAVY CHAIN 9, Myosin IIa, Myosin nonmuscle heavy chain 2a, NMHC-II-A, NMHCA, NMMHC IIA, NMMHCA, NONMUSCLE MYOSIN2 HEAVY CHAIN TYPE A, TU72.6	myosin, heavy chain 9, non-muscle	Cytoplasm	enzyme	4627
7	RPS3	40s ribosomal subunit, D7Ertd795e, FLJ26283, FLJ27450, MGC87870, S3-40S	ribosomal protein S3	Cytoplasm	enzyme	6188
8	TPM1	AA986836, AI854628, Alpha tropomyosin, alpha-TM, BI546321, BQ310475, C15ORF13, C76867, CMD1Y, HTM-alpha, Slow-twitch alpha tropomyosin, Smooth Muscle Alpha TM, Tm alpha, Tm1, TM2, Tm3, Tma2, Tma5, Tmpa, TMSA, Tropomyosin 1, alpha, Tropomyosin 5b, Tropomyosin Alpha	tropomyosin 1 (alpha)	Cytoplasm	other	7168
9	TUBB2A	BETA TUBULIN, Beta-tubulin class ii, dJ40E16.7, M(beta)2, TUBB, TUBB2, TUBB2B, TUBULIN BETA 2A	tubulin, beta 2A	Cytoplasm	other	7280
	Common genes, H1793 and A549, EtOH and E2
1	ACTB	A-X actin, Actin beta, Actx, BETA ACTIN, BETA CA, E430023M04Rik, Melanoma x actin, MGC128179, PS1TP5BP1	actin, beta	Cytoplasm	other	60
2	HSPD1	60kDa, CPN60, GROEL, HLD4, HSP60, HSP65, Hspd1-30p, HuCHA60, MITO-P60, SPG13	heat shock 60kDa protein 1 (chaperonin)	Cytoplasm	enzyme	3329
3	MYH9	C80049, D0Jmb2, DFNA17, E030044M24Rik, EPSTS, FLTN, FTNS, MGC104539, MHA, MNMM IIA, Myhn-1, Myosib IIA, MYOSIN HEAVY CHAIN 9, Myosin IIa, Myosin nonmuscle heavy chain 2a, NMHC-II-A, NMHCA, NMMHC IIA, NMMHCA, NONMUSCLE MYOSIN2 HEAVY CHAIN TYPE A, TU72.6	myosin, heavy chain 9, non-muscle	Cytoplasm	enzyme	4627
4	RPS3	40s ribosomal subunit, D7Ertd795e, FLJ26283, FLJ27450, MGC87870, S3-40S	ribosomal protein S3	Cytoplasm	enzyme	6188
5	TUBB2A	BETA TUBULIN, Beta-tubulin class ii, dJ40E16.7, M(beta)2, TUBB, TUBB2, TUBB2B, TUBULIN BETA 2A	tubulin, beta 2A	Cytoplasm	other	7280
